# Supplementary material for: Multimodal Image Fusion for X-ray Grating Interferometry
Source: Sensors (Basel). 2023 Mar 14;23(6):3115. doi: 10.3390/s23063115 (PMC10053574; doi:10.3390/s23063115)
Supplement: Supplementary file 1 [file sensors-23-03115-s001.zip]

Archive with 1 entries (1 files):
- sensors-2205766-supplementary.pdf
